# Supplementary material for: Potential geographical distribution of Garcinia paucinervis Chun et How in China under future climate change scenarios based on the MaxEnt Model
Source: PLoS One. 2025 Sep 29;20(9):e0330483. doi: 10.1371/journal.pone.0330483 (PMC12478894; doi:10.1371/journal.pone.0330483)
Supplement: S1 File — (XLSX) [file pone.0330483.s001.xlsx]

## Sheet: Sheet1
URLs	ID	X	Y	Location
http://www.cvh.org.cn/	Garcinia paucinervis	106.826	22.6469	Jinlong Town, Longzhou County, Guangxi Province
http://www.cvh.org.cn/	Garcinia paucinervis	106.983	22.5703	Zhubu Town, Longzhou County, Guangxi Province
http://www.cvh.org.cn/	Garcinia paucinervis	106.731	22.573	Wude Town, Longzhou County, Guangxi Province
http://www.cvh.org.cn/	Garcinia paucinervis	106.779360	22.297440	Binqiao Town, Longzhou County, Guangxi Province
http://www.cvh.org.cn/	Garcinia paucinervis	106.590650	22.465860	Shuikou Town, Longzhou County, Guangxi Province
http://www.cvh.org.cn/	Garcinia paucinervis	107.452380	22.946350	Fulong Town, Daxin County, Guangxi Province
http://www.cvh.org.cn/	Garcinia paucinervis	106.040830	23.105870	Nanpo Town, Baise City, Guangxi Province
http://www.cvh.org.cn/	Garcinia paucinervis	106.854730	22.413390	Shanglong Town, Longzhou County, Guangxi Province
http://www.cvh.org.cn/	Garcinia paucinervis	107.002860	22.324440	Shangjin Town, Longzhou County, Guangxi Province
http://www.cvh.org.cn/	Garcinia paucinervis	106.731	22.573	Jinlong Town, Longzhou County, Guangxi Province
http://www.cvh.org.cn/	Garcinia paucinervis	105.996600	22.941760	Pingmeng Town, Napo County, Guangxi Province
http://www.cvh.org.cn/	Garcinia paucinervis	106.983	22.5703	Nonggang Protection Area, Longzhou County, Guangxi Province (Zhubu Town)
http://www.cvh.org.cn/	Garcinia paucinervis	107.353437	22.405325	Jiangzhou District, Chongzuo City, Guangxi Province
http://www.cvh.org.cn/	Garcinia paucinervis	107.451980	23.093170	Buquan Township, Long'an County, Guangxi Province
http://www.cvh.org.cn/	Garcinia paucinervis	108.403910	24.406170	Beiya Yao Ethnic Town, Yizhou District, Guangxi Province
http://www.cvh.org.cn/	Garcinia paucinervis	107.992910	23.983140	Dongmiao Town, Du'an County, Guangxi Province
http://www.cvh.org.cn/	Garcinia paucinervis	107.934650	24.310050	Xiaao Town, Du'an County, Guangxi Province
http://www.cvh.org.cn/	Garcinia paucinervis	107.112380	22.984230	Xiaoshan Town, Tiandeng County, Chongzuo City, Guangxi Province
http://www.cvh.org.cn/	Garcinia paucinervis	107.389840	24.345650	Sanshi Town, Donglan County, Hechi City, Guangxi Province
http://www.cvh.org.cn/	Garcinia paucinervis	106.571160	24.343720	Sicheng Town, Lingyun County, Baise City, Guangxi Province
http://www.cvh.org.cn/	Garcinia paucinervis	108.574950	24.835400	Huaiqun Town, Luocheng County, Guangxi Province
http://www.cvh.org.cn/	Garcinia paucinervis	106.854730	22.413390	Shanglong Town, Longzhou County, Guangxi Province
http://www.cvh.org.cn/	Garcinia paucinervis	106.705670	22.909080	Xialei Town, Daxin County, Guangxi Province
http://www.cvh.org.cn/	Garcinia paucinervis	108.006680	24.966510	Xianan Town, Huanjiang County, Hechi City, Guangxi Province
http://www.cvh.org.cn/	Garcinia paucinervis	106.854451	22.342797	Qinglongshan National Nature Reserve, Longzhou County, Guangxi Province
http://www.cvh.org.cn/	Garcinia paucinervis	106.275170	22.964570	Anning Township, Jingxi City, Baise City, Guangxi Province
http://www.cvh.org.cn/	Garcinia paucinervis	107.696153	23.166028	Longhushan Nature Reserve, Long'an County, Guangxi Province
http://www.cvh.org.cn/	Garcinia paucinervis	104.843980	22.936270	Tianbao Town, Malipo County, Yunnan Province
http://www.cvh.org.cn/	Garcinia paucinervis	103.948180	22.625680	Nanxi Town, Hekou County, Yunnan Province
http://www.cvh.org.cn/	Garcinia paucinervis	108.403910	24.406170	Beiya Town, Yizhou District, Guangxi Province
http://www.cvh.org.cn/	Garcinia paucinervis	108.095900	25.051050	Chuanshan Town, Huanjiang County, Guangxi Province
http://www.cvh.org.cn/	Garcinia paucinervis	107.819530	23.975050	Yalong Township, Dahua County, Hechi City, Guangxi Province
http://www.cvh.org.cn/	Garcinia paucinervis	107.172390	24.997010	Liupai Town, Tian'e County, Guangxi Province
http://www.cvh.org.cn/	Garcinia paucinervis	106.878770	24.474160	Zhongting Town, Fengshan County, Guangxi Province
http://www.cvh.org.cn/	Garcinia paucinervis	107.013940	24.652580	Qiaoyin Town, Fengshan County, Guangxi Province
http://www.cvh.org.cn/	Garcinia paucinervis	108.562300	23.798170	Beigeng Town, Xincheng County, Guangxi Province
http://www.cvh.org.cn/	Garcinia paucinervis	107.194200	24.792720	Jingu Town, Donglan County, Guangxi Province
http://www.cvh.org.cn/	Garcinia paucinervis	106.040830	23.105870	Nanpo Township, Baise City, Guangxi Province
http://www.cvh.org.cn/	Garcinia paucinervis	108.095900	25.051050	Mulun Town, Huanjiang County, Hechi City, Guangxi Province
http://www.cvh.org.cn/	Garcinia paucinervis	108.006680	24.966510	Xianan Town, Huanjiang County, Hechi City, Guangxi Province
http://www.cvh.org.cn/	Garcinia paucinervis	109.005690	25.033540	Long'an Town, Luocheng County, Guangxi Province
http://www.cvh.org.cn/	Garcinia paucinervis	107.696153	23.166028	Longhushan Nature Reserve, Long'an County, Nanning City, Guangxi Province
http://mnh.scu.edu.cn/	Garcinia paucinervis	105.996600	22.941760	Pingmeng Town, Napo County, Guangxi Province
http://mnh.scu.edu.cn/	Garcinia paucinervis	107.451980	23.093170	Buquan Town, Long'an County, Guangxi Province
http://mnh.scu.edu.cn/	Garcinia paucinervis	106.814050	24.390440	Luolou Town, Lingyun County, Baise City, Guangxi Province
http://mnh.scu.edu.cn/	Garcinia paucinervis	107.491380	24.456210	Sannong Yao Ethnic Town, Donglan County, Guangxi Province
http://mnh.scu.edu.cn/	Garcinia paucinervis	106.561310	24.347557	Lingyun County, Baise City, Guangxi Province
http://mnh.scu.edu.cn/	Garcinia paucinervis	106.705670	22.909080	Xialei Nature Reserve, Daxin County, Chongzuo City, Guangxi Province
http://mnh.scu.edu.cn/	Garcinia paucinervis	106.040830	23.105870	Nanpo Township, Baise City, Guangxi Province
http://mnh.scu.edu.cn/	Garcinia paucinervis	110.310280	23.677680	Xishan District, Pingnan County, Guigang City, Guangxi Province
http://mnh.scu.edu.cn/	Garcinia paucinervis	104.843980	22.936270	Tianbao Town, Malipo County, Yunnan Province
http://mnh.scu.edu.cn/	Garcinia paucinervis	97.656210	24.612170	Tongbiguan Township, Yingjiang County, Yunnan Province
http://mnh.scu.edu.cn/	Garcinia paucinervis	106.706510	22.961210	Hurun Town, Jingxi City, Baise City, Guangxi Province
http://mnh.scu.edu.cn/	Garcinia paucinervis	108.263050	24.379770	Laren Town, Du'an County, Guangxi Province
http://mnh.scu.edu.cn/	Garcinia paucinervis	108.050360	24.246349	Yong'an Town, Du'an County, Guangxi Province
[2]	Garcinia paucinervis	108.271	22.7836	State owned Qipo Forest Farm in Guangxi Province
[8]	Garcinia paucinervis	106.794	23.0572	Hurun Town, Jingxi City, Guangxi Province
[8]	Garcinia paucinervis	106.27	22.9036	Anning Town, Baise City, Guangxi Province
[6,23]	Garcinia paucinervis	106.955	22.4661	Nonggang National Nature Reserve,Guangxi Province
[7]	Garcinia paucinervis	107.158	24.9825	Guangxi Longtan Grand Canyon National Forest Park，She Village
[7]	Garcinia paucinervis	108.059	25.1528	Chuanshan Town, Huanjiang County
[7]	Garcinia paucinervis	107.34	24.4506	Bala Village, Donglan Town, Donglan County
[7]	Garcinia paucinervis	107.229	24.2839	Changgan Village, Xishan Town,Bama County
[7]	Garcinia paucinervis	108.266	24.3831	Laren Village, Laren Town, Du’an County
[7]	Garcinia paucinervis	108.668	24.0689	Cuipingshan Park, Xincheng County
[7]	Garcinia paucinervis	106.794	23.0572	Geng Village, Hurun Town, Jingxi
[7]	Garcinia paucinervis	106.27	22.9036	Gupang Village, Anning Town, Jingxi
[7]	Garcinia paucinervis	107.624	22.9608	Longan Longhushan Nature Reserve
[7]	Garcinia paucinervis	107.433	23.0053	Fulong Village, Fulong Town, Daxin County
[7]	Garcinia paucinervis	107.398	22.5592	White-headed Langur Nature Reserve
[7]	Garcinia paucinervis	106.955	22.4661	Nonggang Nature Reserve
[7]	Garcinia paucinervis	104.81	22.9639	Tianbao farm,Tianbao Town,Malipo County,Wenshan
[7]	Garcinia paucinervis	103.933	22.6783	AnjiaheVillage, Nanxi Town, Hekou County, HongheHonghe
